# Supplementary material for: 1H LF-NMR Self-Diffusion Measurements for Rapid Monitoring of an Edible Oil’s Food Quality with Respect to Its Oxidation Status
Source: Molecules. 2022 Sep 16;27(18):6064. doi: 10.3390/molecules27186064 (PMC9505792; doi:10.3390/molecules27186064)
Supplement: Supplementary file 1 [file molecules-27-06064-s001.zip]

Archive with 1 entries (1 files):
- molecules-1900325-supplementary.pdf
